# Supplementary material for: The in vivo dsRNA Cleavage Has Sequence Preference in Insects
Source: Front Physiol. 2018 Dec 10;9:1768. doi: 10.3389/fphys.2018.01768 (PMC6295558; doi:10.3389/fphys.2018.01768)
Supplement: Supplementary file 1 [file Table_1.XLSX]

## Sheet: Sheet1
Supplementary Table 1. The sequence of primers used in the experiments
Name	Primer Sequence
dsREase F	TAATACGACTCACTATAGGGATGCGGATACGAGCATTTTGTAA
dsREase R	TAATACGACTCACTATAGGGTTACAAATTGGTCATGGTTTGTTC
dsREase-800 F	TAATACGACTCACTATAGGGATGCGGATACGAGCATTTTGTAA
dsREase-800 R	TAATACGACTCACTATAGGGATATTTTGATCTTCAGGAGTTAAG
dsREase-400A F	TAATACGACTCACTATAGGGGGATGCAAGACTTGTGGTGTTAT
dsREase-400A R	TAATACGACTCACTATAGGGTGTGCCATTGTACGTTTTATGATA
dsREase-400B F	TAATACGACTCACTATAGGGTAATGGAAAACCAAATATTGTTA
dsREase-400B R	TAATACGACTCACTATAGGGTTACAAATTGGTCATGGTTTGTTC
O.furn dsREase-800 F	TAATACGACTCACTATAGGGATCGCTTATATCAGGACAGTAAGC
O.furn dsREase-800 R	TAATACGACTCACTATAGGGGATCAAAGTAGATTTCCCGTTTAATAG
O.furn dsREase-800M F	TAATACGACTCACTATAGGGATCGCTTATATCAGGACAGTAAGGT
O.furn dsREase-800M R	TAATACGACTCACTATAGGGGATCAAAGTAGATTTCCCGTTTAATAGGT
dsEGFP-720 F	TAATACGACTCACTATAGGGATGGTGAGCAAGGGCGAGGAGC
dsEGFP-720 R	TAATACGACTCACTATAGGGTTACTTGTACAGCTCGTCCATGCC
T.cast dsActin F	TAATACGACTCACTATAGGGATGTGTGACGACGACGTAGCCGC
T.cast dsActin R	TAATACGACTCACTATAGGGTTAGAAGCATTTACGATGAACAAT
18S RTF	TCCCTGGTGTGATCCTGCCAGT
18S RTR	CTTCGAACGCGAGGCCCTCCGTC
REase RTF	ACTCCAGGCGAGCCTGTCAA
REase RTR	GCATCGTCAGCGTTCGGATCCTC
Dicer-2 RTF	TACTCGCGGCCCTCACCACA
Dicer-2 RTR	GGCCTCCCAAACGAACGCGA
Argonaute-2 RTF	GCGTGGCCCACTCCTTCACC
Argonaute-2 RTR	GGCCTCGCCACAGTGGTGTC
