# Supplementary material for: The in vivo dsRNA Cleavage Has Sequence Preference in Insects
Source: Front Physiol. 2018 Dec 10;9:1768. doi: 10.3389/fphys.2018.01768 (PMC6295558; doi:10.3389/fphys.2018.01768)
Supplement: Supplementary file 2 [file Table_2.XLSX]

## Sheet: Sheet1
Supplementary Table 2. Small RNA length and numbers of all sequencing treatments
Treatments smll RNA length	CK	dsREase	dsREase-800	dsREase-400A	dsREase-400B	O.furn dsREase-800	O.furn dsREase-800M	O.furn dsEGFP-720	H.arm dsEGFP-720	T.cast dsEGFP-720	T.cast dsActin
10 nt	1759	6851	13155	3561	6466	5636	14613	12181	12370	6138	7270
11 nt	2017	8627	15242	4448	7086	7917	18800	17156	12116	6264	11098
12 nt	1766	10728	17851	5633	8689	11178	24350	22214	17055	20102	24247
13 nt	1947	30237	51690	26376	37286	45135	82818	37348	40286	50921	70219
14 nt	3152	20522	32173	14076	19603	25350	50208	37861	49532	24362	21389
15 nt	4270	25910	45375	17785	23893	42439	76788	53231	83473	45900	27155
16 nt	6507	40926	75184	29430	37303	73797	126349	80587	246786	127957	52268
17 nt	17020	72658	172568	53831	65546	211177	379727	147224	749997	493076	110206
18 nt	182079	214711	771680	140209	214533	804475	1174518	664645	1261437	925992	375280
19 nt	471411	927709	1470956	585094	804930	1395098	1718434	1530733	1434687	1325681	813866
20 nt	618968	1315969	1441858	1115901	1244294	1405030	1715036	1468161	1516116	1331126	1046009
21 nt	801257	1427087	1502473	1164686	1328239	1461046	1754322	1418238	1541806	2054669	1470033
22 nt	1336060	1909703	1903574	1846434	2122853	1815131	2490417	1600788	1947117	3291831	2211414
23 nt	1553217	1187383	1066931	1059015	1055529	1482804	1637341	1346425	1650657	1503998	1305445
24 nt	1478248	968020	874682	842808	809520	1505686	1934829	1456830	2106033	1109670	969906
25 nt	1964996	911227	831381	847560	761007	1481170	2065332	1531537	1244437	852472	799606
26 nt	1340312	784385	649229	769849	695445	1173943	1270045	1069750	871285	918058	748282
27 nt	877645	851945	516941	1211283	995791	1016132	796525	713609	798921	796082	895930
28 nt	724884	908920	249266	1135858	1265111	741819	423061	371864	418953	341881	664682
29 nt	323985	472298	49967	255796	528479	278808	107796	115804	122939	70943	289260
30 nt	63619	110349	11035	39565	75501	108650	31067	52253	55252	21817	66101
31 nt	164176	32841	2316	9271	18816	41190	8754	15962	15701	11014	28575
32 nt	15545	11519	1087	2857	5280	12181	2547	4759	4998	3137	10825
33 nt	3999	2890	554	1390	1410	4496	1491	2591	2326	1238	4346
34 nt	2142	1096	342	910	795	2849	1080	1937	1594	667	1003
35 nt	896	742	244	638	530	1984	800	1574	1496	495	722
36 nt	612	506	199	504	476	1731	624	1274	1240	282	499
37 nt	432	442	186	451	377	1612	529	1207	1120	169	382
38 nt	491	435	274	418	402	1570	432	1056	943	114	214
39 nt	286	242	144	210	175	1426	252	893	806	44	177
40 nt	243	173	140	183	185	1438	206	821	741	77	178
41 nt	7863	148	177	207	143	1193	194	607	486	48	125
42 nt	9011	106	128	201	121	1043	167	498	373	52	92
43 nt	189	86	106	203	89	769	133	319	218	33	44
44 nt	5769	118	142	247	138	634	202	316	298	119	116
Total	11986773	12257509	11769250	11186888	12136041	15166537	17909787	13782253	16213595	15336429	12026964
