# Supplementary material for: The in vivo dsRNA Cleavage Has Sequence Preference in Insects
Source: Front Physiol. 2018 Dec 10;9:1768. doi: 10.3389/fphys.2018.01768 (PMC6295558; doi:10.3389/fphys.2018.01768)
Supplement: Supplementary file 3 [file Table_3.XLSX]

## Sheet: Sheet1
Supplementary Table 3. Small RNA numbers of different length can map on related genes in all treatments
Treatments small RNA length	dsREase	dsREase-800	dsREase-400A	dsREase-400B	O.furn dsREase-800	O.furn dsREase-800M	O.furn dsEGFP-720	H.arm dsEGFP-720	T.cast dsEGFP-720	T.cast dsActin
18 nt	8272	10518	1154	1978	4536	15921	169337	452469	245248	59965
19 nt	41909	20688	4812	9524	9432	22149	334268	554932	466012	174449
20 nt	49019	17599	10064	14251	10811	31812	301918	521448	279324	204367
21 nt	59035	17284	10412	12768	9167	22677	304465	549983	462545	288560
22 nt	48171	17376	9523	12926	10408	25534	308346	499171	317527	246984
23 nt	43953	11937	9293	13042	7062	19647	265028	477121	202708	215183
24 nt	39253	10164	9231	10964	5355	15821	200037	419868	280441	241232
25 nt	34620	9620	9083	11206	5602	13829	190131	367790	202483	205070
26 nt	29397	7763	7902	9051	5625	11630	153353	333329	303994	182433
27 nt	26283	4681	7474	7477	4696	10070	117277	276754	157478	224816
28 nt	21283	1408	4891	6964	3023	3006	76870	173068	75822	142602
29 nt	13257	128	648	3032	1502	408	25377	62269	18048	75528
30 nt	3205	21	50	266	391	49	15872	34251	6996	17480
31 nt	371	6	7	9	81	27	4000	8436	1564	4754
32 nt	43	3	3	0	9	11	682	1804	454	995
33 nt	17	4	6	1	0	3	114	237	212	281
34 nt	5	2	6	3	2	3	24	131	87	87
35 nt	2	0	2	1	1	0	20	84	48	40
36 nt	1	1	2	0	0	0	13	46	60	37
37 nt	0	0	2	0	0	4	8	44	19	23
38 nt	1	0	0	0	3	0	5	23	7	5
39 nt	1	0	1	0	0	0	5	16	1	13
40 nt	1	0	0	0	0	0	0	20	8	4
41 nt	0	0	0	0	0	0	0	4	0	3
42 nt	1	1	0	0	0	0	3	1	1	3
Total	418100	129204	84566	113463	77706	192601	2467153	4733301	3021087	2284915
