# Supplementary material for: The in vivo dsRNA Cleavage Has Sequence Preference in Insects
Source: Front Physiol. 2018 Dec 10;9:1768. doi: 10.3389/fphys.2018.01768 (PMC6295558; doi:10.3389/fphys.2018.01768)
Supplement: Supplementary file 5 [file Table_5.XLSX]

## Sheet: Sheet1
Supplementary Table 5. Small RNA types of different length can map on related genes in all treatments
Treatments small RNA length	dsREase	dsREase-800	dsREase-400A	dsREase-400B	O.furn dsREase-800	O.furn dsREase-800M	O.furn dsEGFP-720	T.cast dsEGFP-720	H.arm dsEGFP-720	T.cast dsActin
18 nt	1185	742	190	242	561	943	2318	2700	3398	2030
19 nt	2373	1084	361	484	812	1155	3023	3028	3720	2864
20 nt	2927	1155	566	654	850	1286	3314	3243	3846	3403
21 nt	3919	1451	785	842	1009	1662	7245	9023	9801	8369
22 nt	3985	1416	829	888	984	1663	7632	7734	10398	7935
23 nt	3933	1355	838	924	957	1643	7131	6587	9935	7461
24 nt	3849	1277	831	845	896	1499	6846	6424	10172	7546
25 nt	3699	1187	860	859	852	1547	6421	6082	9916	7519
26 nt	3446	1057	851	831	838	1375	5975	5725	9198	7458
27 nt	3309	918	780	718	810	1225	5555	5339	8750	7741
28 nt	3020	359	652	678	663	677	4138	3306	6882	6624
29 nt	2383	47	159	476	293	138	2146	1457	3572	4702
30 nt	976	17	25	96	82	26	968	700	1759	2028
31 nt	131	6	6	9	22	15	356	325	725	791
32 nt	33	3	3	0	4	11	114	158	281	285
33 nt	12	3	4	1	0	3	49	113	129	122
34 nt	5	2	6	3	1	2	16	50	91	54
35 nt	2	0	1	1	1	0	17	38	60	30
36 nt	1	1	1	0	0	0	11	34	30	27
37 nt	0	0	2	0	0	4	7	15	36	22
38 nt	1	0	0	0	2	0	4	6	20	5
39 nt	1	0	1	0	0	0	5	1	15	11
40 nt	1	0	0	0	0	0	0	3	18	2
41 nt	0	0	0	0	0	0	0	0	4	3
42 nt	1	1	0	0	0	0	2	1	1	3
Total	39193	12082	7752	8552	9638	14875	63294	62093	92760	77037
